# Supplementary material for: A Checklist of the Ornamental Vascular Flora of Sicily
Source: Plants (Basel). 2025 Mar 4;14(5):795. doi: 10.3390/plants14050795 (PMC11901704; doi:10.3390/plants14050795)
Supplement: Supplementary file 1 [file plants-14-00795-s001.zip]

Archive with 1 entries (1 files):
- plants-3499307-supplementary.pdf
